# Supplementary material for: Detection of Pancreatic Cancer miRNA with Biocompatible Nitrogen-Doped Graphene Quantum Dots
Source: Materials (Basel). 2022 Aug 20;15(16):5760. doi: 10.3390/ma15165760 (PMC9414703; doi:10.3390/ma15165760)
Supplement: Supplementary file 1 [file materials-15-05760-s001.zip]

Archive with 1 entries (1 files):
- materials-1849000-supplementary.pdf
